# Supplementary material for: Characterization of Dynamic Regulatory Gene and Protein Networks in Wheat Roots Upon Perceiving Water Deficit Through Comparative Transcriptomics Survey
Source: Front Plant Sci. 2021 Aug 16;12:710867. doi: 10.3389/fpls.2021.710867 (PMC8415571; doi:10.3389/fpls.2021.710867)
Supplement: Supplementary file 1 [file Data_Sheet_1.zip]

Archive with 6 entries (6 files):
- Supplementary Figures S1-S14.DOCX
- Supplementary Table S1.XLSX
- Supplementary Table S10.XLSX
- Supplementary Table S11.XLSX
- Supplementary Table S9.XLSX
- Supplementary Tables S2-S8.DOCX
