# Supplementary material for: Characterization of Dynamic Regulatory Gene and Protein Networks in Wheat Roots Upon Perceiving Water Deficit Through Comparative Transcriptomics Survey
Source: Front Plant Sci. 2021 Aug 16;12:710867. doi: 10.3389/fpls.2021.710867 (PMC8415571; doi:10.3389/fpls.2021.710867)
Supplement: Supplementary file 1 [file Data_Sheet_1.zip › Supplementary Table S1.XLSX]

## Sheet: Sheet1
Table S1: The information of 100 selected Iranian wheat landraces according to drought tolerance indices.
USDA_PI_NO	LOC_ID	UT_PROVINCE	UT_CITY	UCD_IWA_NO	PACK_NO	UT_ACC_NO	CIMMYT_NO	CIMMYT_NO_2	ICARDA_NO	ICARDA_NO_2	UT_SPECIES	UT_SUB_SPECIES	UT_SUB_%	INTERPRETED_SPECIES	CIMMYT_GENUS	CIMMYT_SPECIES	ICARDA_GENUS	ICARDA_SPECIES
625281	164	Gilan	GILAN	8610616	4666.1	6779-5	CWI72398				T.A			Triticum aestivum	Triticum	aestivum
625661	247	Khorasan	MASHHAD	8612039	6090	1719-1	CWI67524				T.A			Triticum aestivum	Triticum	aestivum
626156	211	Kerman	KERMAN	8613311	8274	5418-6	CWI67670				T.A			Triticum aestivum	Triticum	aestivum
626158	211	Kerman	KERMAN	8613313	8276	5418-8	CWI67672				T.A			Triticum aestivum	Triticum	aestivum
626223	372	Sistan-Balouchestan	ZAHEDAN	8613434	8400	7705-2	CWI67758		IG 122643		T.A			Triticum aestivum	Triticum	aestivum	Triticum	aestivum
625139	311	Markazi	ARAK	8609750	3800	1761-2	CWI72197				T.A			Triticum aestivum	Triticum	aestivum
626261	372	Sistan-Balouchestan	ZAHEDAN	8613477	8444	7694-1	CWI67795				T.A			Triticum aestivum	Triticum	aestivum
626358	104	Esfahan	ESFAHAN	8613658	8624	7518-2	CWI67880		IG 122754		T.A			Triticum aestivum	Triticum	aestivum	Triticum	aestivum
626360	104	Esfahan	ESFAHAN	8613661	8627	7518-5	CWI67883		IG 122757		T.A			Triticum aestivum	Triticum	aestivum	Triticum	aestivum
626566	104	Esfahan	ESFAHAN	8614311	9299	7456-2	CWI73422				T.A			Triticum aestivum	Triticum	aestivum
626736	255	Khorasan	SABZVAR	8600138	602	7003-2	CWI70918				T.A	GRAECUM	21	Triticum aestivum	Triticum	aestivum
626747	379	Yazd	ARDAKAN	8600154	656	7496-2	CWI54538				T.A	LUTINFLATUM	8.9	Triticum aestivum	Triticum	aestivum
626764	384	Yazd	YAZD	8600186	758	7607-1	CWI70927				T.A	ERYTHROSPERMUM	99.6	Triticum aestivum	Triticum	aestivum
626776	225	Khorasan	BIRJAND	8600205	822	7063-3	CWI54569								Triticum	aestivum
626825	143	Esfahan	SHAHREZA	8600276	1011	6926-5	CWI54613				T.A	LEUCOSPERMUM	2.5	Triticum aestivum	Triticum	aestivum
626872	153	Fars	SHIRAZ	8600342	1147	6786-2	CWI54656				T.A	MERIDIONALE		Triticum aestivum	Triticum	aestivum
626908	216	Kerman	SIRJAN	8600409	1312	7272-5	CWI54704								Triticum	aestivum
626923	161	Gilan	ASTARA	8600429	1342	6778-2	CWI70975								Triticum	aestivum
626924	161	Gilan	ASTARA	8600430	1343	6778-3	CWI70976								Triticum	aestivum
626932	200	Hormozgan	BANDAR-ABBAS	8600442	1370	7280-3	CWI54727								Triticum	aestivum
626881	19	Azarbayjan-Shargi	ARDABIL	8600366	1181	3189-8	CWI54674				T.A	PSEUDO-TURCICUM		Triticum aestivum	Triticum	aestivum
627066	214	Kerman	RAFSANJAN	8600661	1687	7262-4	CWI54866								Triticum	aestivum
626943	220	Kerman	ZABOL	8600461	1397	7149-2	CWI54737				T.A	TURCICUM	6.5	Triticum aestivum	Triticum	aestivum
626958	14	Azarbayjan-Gharbi	REZAIEH	8600484	1430	6939-2	CWI54756				T.A	DELFI	33.2	Triticum aestivum	Triticum	aestivum
626978	104	Esfahan	ESFAHAN	8600515	1472	7513-5	CWI54778				T.A	ALBICUM	4	Triticum aestivum	Triticum	aestivum
627036	282	Khouzestan	BROUJERD	8600612	1619	6269-1	CWI71007				T.A	SUB-HAMEDANICUM		Triticum aestivum	Triticum	aestivum
627038	282	Khouzestan	BROUJERD	8600614	1621	6269-3	CWI71008				T.A	HAMEDANICUM		Triticum aestivum	Triticum	aestivum
627043	14	Azarbayjan-Gharbi	REZAIEH	8600621	1629	6347-2	CWI54848				T.A	ERRYTHROSPERMUM		Triticum aestivum	Triticum	aestivum
627236	242	Khorasan	GONABAD	8600968	2153	7021-1	CWI74139				T.A	GRAECUM	94.6	Triticum aestivum	Triticum	aestivum
627299	381	Yazd	DASTJERD	8602098	729	7439-3	CWI55130				T.A	ALBINFLATUM	9	Triticum aestivum	Triticum	aestivum
627466	311	Ilam	ARAK	NA		55314	NA				T.A			Triticum aestivum	Triticum	aestivum
627356	200	Hormozgan	BANDAR-ABBAS	8602207	1374	7280-7	CWI55188								Triticum	aestivum
627360	214	Kerman	RAFSANJAN	8602214	1692	7262-3	CWI55193								Triticum	aestivum
627410	37	Azarbayjan-Shargi	MARAGHEH	8602331	158	6126-1	CWI55256								Triticum	aestivum
627414	74	Bakhtaran	KANGAVAR	8602335	162	5783-1	CWI71177				T.A	ERYTHROLEUCON		Triticum aestivum	Triticum	aestivum
627417	91	Bakhtaran	SANJABI	8602339	166	6469-2	CWI55260				T.A	MESOPOTANICUM		Triticum aestivum	Triticum	aestivum
627423	174	Hamadan	HAMADAN	8602354	182	6229-3	CWI55267				T.A	ERYTHROLEUCON		Triticum aestivum	Triticum	aestivum
627460	255	Khorasan	SABZVAR	8602436	526	7002-1	CWI71203				T.A	MEERIDIONALE	66	Triticum aestivum	Triticum	aestivum
627787	52	Azarbayjan-Shargi	TABRIZ	8603258	312	6485-2	CWI55542				T.A	GRAECUM	23.1	Triticum aestivum	Triticum	aestivum
627842	211	Kerman	KERMAN	8603985	459	7685-3	CWI71344				T.A	MERIDIONALE	13.5	Triticum aestivum	Triticum	aestivum
627845	370	Sistan-Balouchestan	ZABOL	8603997	472	7702-2	CWI74356				T.V	ERYTHROSPERMUM	5.1	Triticum aestivum	Triticum	aestivum
626154	203	Ilam	ILAM	NA		67668	NA				T.A			Triticum aestivum	Triticum	aestivum
627873	392	Zanjan	GAZVIN	8604084	571	5933-1	CWI55596				T.A	GRAECUM	19.28	Triticum aestivum	Triticum	aestivum
627723	384	Yazd	YAZD	8603178	219	2897-5	CWI74261				T.A	TURCICUM	5	Triticum aestivum	Triticum	aestivum
627587	284	Kordestan	BANEH	8602975	306	6100-2	CWI74193				T.A	FERRUGINEUM		Triticum aestivum	Triticum	aestivum
627881	52	Azarbayjan-Shargi	TABRIZ	8604095	588	6482-2	CWI71371				T.A	HAMEDANICUM	18.1	Triticum aestivum	Triticum	aestivum
627883	52	Azarbayjan-Shargi	TABRIZ	8604098	591	6482-5	CWI55600				T.A	FERRUGINEUM	13.38	Triticum aestivum	Triticum	aestivum
627905	347	Mazandaran	AMOL	8604142	641	6218-1	CWI71388				T.A	ERYTHROSPERMUM	51.1	Triticum aestivum	Triticum	aestivum
627963	174	Hamadan	HAMADAN	8604293	828	5178-2	CWI55642				T.A	MESOPOTANICUM	0.65	Triticum aestivum	Triticum	aestivum
627987	392	Zanjan	GAZVIN	8604358	908	5987-10	CWI55657				T.A	HAMEDANICUM	0.41	Triticum aestivum	Triticum	aestivum
627990	55	Bakhtaran	BAKHTARAN	8604367	918	6161-12	CWI55659				T.V	DELFI	0.35	Triticum aestivum	Triticum	aestivum
628084	357	Mazandaran	GORGAN	8604658	1288	6214-2	CWI55723				T.A	SUB-BARBARASSA	19.91	Triticum aestivum	Triticum	aestivum
628114	143	Esfahan	SHAHREZA	8604706	1345	7547-3	CWI55746				T.V	LEUCOSPERMUM	2	Triticum aestivum	Triticum	aestivum
80918NA	211	Kerman	KERMAN	NA		80918	NA				T.A			Triticum aestivum	Triticum	aestivum
621619	286	Kordestan	BIJAR	8609087	3128	6326-4	CWI71852				T.A			Triticum aestivum	Triticum	aestivum
621650	376	Tehran	TEHRAN	8609174	3215	497-1	CWI74531		IG 122108		T.A			Triticum aestivum	Triticum	aestivum	Triticum	aestivum
622098	164	Gilan	GILAN	8610600	4651	5778-5	CWI66864				T.A			Triticum aestivum	Triticum	aestivum
622264	348	Mazandaran	BABOL	8610987	5036	7333-1	CWI49895				T.A			Triticum aestivum	Triticum	aestivum
621736	156	Gazvin	GHAZVIN	8609376	3424	5255-2	CWI71954				T.A			Triticum aestivum	Triticum	aestivum
621908	311	Markazi	ARAK	8609968	4017	2040-2	CWI72271				T.A			Triticum aestivum	Triticum	aestivum
622063	398	Zanjan	ZANJAN	8610503	4553	5934-2	CWI72383				T.A			Triticum aestivum	Triticum	aestivum
623266	14	Azarbayjan-Gharbi	REZAIEH	8602192	1136	5208-3	CWI55181				T.A			Triticum aestivum	Triticum	aestivum
623274	68	Bakhtaran	GILANE-GHARB	8602279	104	5791-13	CWI55234				T.T	MELANATHERUM		Triticum turgidum	Triticum	aestivum
623291	197	Hamadan	TOYSERKAN	8602365	193	6547-2	CWI55276				T.A	FERRUGINEUM		Triticum aestivum	Triticum	aestivum
623344	68	Bakhtaran	GILANE-GHARB	8602889	220	5788-3	CWI74186				T.D	MELANOPUS		Triticum turgidum	Triticum	aestivum
623345	284	Kordestan	BANEH	8602981	312	6098-1	CWI74198				T.A	MERIDIONALE		Triticum aestivum	Triticum	aestivum
624320	55	Bakhtaran	BAKHTARAN	NA		57167	NA				T.A			Triticum aestivum	Triticum	aestivum
623377	217	Kerman	SOOFI-ABAD	8603165	203	5418-7	CWI74252				T.A	SUB-PSEULO	0.4	Triticum aestivum	Triticum	aestivum
623379	210	Kerman	JIROFT	8603167	205	5758-2	CWI74254				T.A	DELFI	8.14	Triticum aestivum	Triticum	aestivum
623139	153	Fars	SHIRAZ	8600462	1397	6823-2	CWI54738				T.A	DELFI		Triticum aestivum	Triticum	aestivum
623169	170	Gilan	ROUD-BAR	8600668	1696	6779-5	CWI71025								Triticum	aestivum
623510	3	Azarbayjan-Gharbi	AZ-GH	8606161	889	6503-4	CWI55927		IG 121880		T.A			Triticum aestivum	Triticum	aestivum	Triticum	aestivum
623905	79	Bakhtaran	KERMANSHAH	8607380	12104-1	5783-2	CWI71625				T.A	ERYTHROSPERMUM	6.5	Triticum aestivum	Triticum	aestivum
623908	79	Bakhtaran	KERMANSHAH	8607383	12103	5783-5	CWI56702				T.A	BARBAROSSA		Triticum aestivum	Triticum	aestivum
623980	197	Hamadan	TOYSERKAN	8607499	10837-4	5851-2	CWI56798				T.V	ERYTHROSPERMUM	8.3	Triticum aestivum	Triticum	aestivum
624215	174	Hamadan	HAMADAN	8607897		6299-3	CWI57017				T.A			Triticum aestivum	Triticum	aestivum
624240	203	Ilam	ILAM	8607949	40733-3	6352-2	CWI57057				T.A	GRAECUM	46.2	Triticum aestivum	Triticum	aestivum
624251	203	Ilam	ILAM	8607960	40779-8	6354-3	CWI57068				T.A	MESOPOTANICUM	1.31	Triticum aestivum	Triticum	aestivum
623475	203	Ilam	ILAM	8606083	18704-7	2230-2	CWI55893				T.A	FERRUGINEUM	4.5	Triticum aestivum	Triticum	aestivum
623503	203	Ilam	ILAM	8606137	18948-5	2852-2	CWI71582				T.A	ERYTHROSPERMUM	20	Triticum aestivum	Triticum	aestivum
623506	79	Bakhtaran	KERMANSHAH	8606149	57952-5	8032-1	CWI71586				T.A	GRAECUM	94.3	Triticum aestivum	Triticum	aestivum
623508	79	Bakhtaran	KERMANSHAH	8606151	57962-6	8032-3	CWI55920				T.A	MESOPOTANICUM	2.1	Triticum aestivum	Triticum	aestivum
623473	203	Ilam	ILAM	8606081	18937-4	2160-2	CWI55891				T.A	FERRUGINEUM	6	Triticum aestivum	Triticum	aestivum
624804	65	Bakhtaran	GHASRE-SHIRIN	8608963	3004	6154-1	CWI57692				T.A			Triticum aestivum	Triticum	aestivum
624805	65	Bakhtaran	GHASRE-SHIRIN	8608964	3005	6154-2	CWI57693				T.A			Triticum aestivum	Triticum	aestivum
624837	203	Ilam	ILAM	8609011	3052	6353-1	CWI57721		IG 122102		T.A			Triticum aestivum	Triticum	aestivum	Triticum	aestivum
624378	55	Bakhtaran	BAKHTARAN	8608261	2298	6280-2	CWI57242				T.A			Triticum aestivum	Triticum	aestivum
624576	174	Hamadan	HAMADAN	8608563	2603	6222-2	CWI57455		IG 122021		T.A			Triticum aestivum	Triticum	aestivum	Triticum	aestivum
624582	174	Hamadan	HAMADAN	8608580	2619	6229-2	CWI57463		IG 122032		T.A			Triticum aestivum	Triticum	aestivum	Triticum	aestivum
621910	211	Kerman	KERMAN	NA		2040-4.1	NA				T.A			Triticum aestivum	Triticum	aestivum	Triticum	aestivum
624944	376	Tehran	TEHRAN	8609206	3247	5164-2	CWI74544				T.A			Triticum aestivum	Triticum	aestivum
624946	376	Tehran	TEHRAN	8609211	3253	5251-3	CWI74546				T.A			Triticum aestivum	Triticum	aestivum
624956	376	Tehran	TEHRAN	8609233	3277	5261-3	CWI71892				T.A			Triticum aestivum	Triticum	aestivum
624980	156	Gazvin	GHAZVIN	8609319	3363	6079-2	CWI71913		IG 122122		T.A			Triticum aestivum	Triticum	aestivum	Triticum	aestivum
624983	156	Gazvin	GHAZVIN	8609322	3366	6079-6	CWI71916		IG 122125		T.A			Triticum aestivum	Triticum	aestivum	Triticum	aestivum
624985	156	Gazvin	GHAZVIN	8609327	3375	5938-2	CWI71918	CWI57782	IG 122128		T.A			Triticum aestivum	Triticum	aestivum	Triticum	aestivum
624990	156	Gazvin	GHAZVIN	8609356	3404	5239-1	CWI71938				T.A			Triticum aestivum	Triticum	aestivum
625047	308	Markazi	SAVEH	8609534	3582	6843-2	CWI72063		IG 122135		T.A			Triticum aestivum	Triticum	aestivum	Triticum	aestivum
624900	286	Kordestan	BIJAR	8609094	3135	6717-5	CWI71853				T.A			Triticum aestivum	Triticum	aestivum
624910	190	Hamadan	NAHAVAND	8609110	3151	6282-2	CWI74508				T.A			Triticum aestivum	Triticum	aestivum
