# Supplementary material for: Characterization of Dynamic Regulatory Gene and Protein Networks in Wheat Roots Upon Perceiving Water Deficit Through Comparative Transcriptomics Survey
Source: Front Plant Sci. 2021 Aug 16;12:710867. doi: 10.3389/fpls.2021.710867 (PMC8415571; doi:10.3389/fpls.2021.710867)
Supplement: Supplementary file 1 [file Data_Sheet_1.zip › Supplementary Table S10.XLSX]

## Sheet: string_MCL_clusters (1)
Tables S10: The infromation of protein-protein interaction 2 (PPI 2) obtained through comparison of PI627038 (T) vs PI624837 (S).
#clustering method	cluster number	cluster color	gene count	protein name	protein identifier	protein description
MCL	1	Red	27	TraesCS1A02G304000	4565.Traes_4DS_2CE9E3235.1	Uncharacterized protein; Belongs to the GRAS family
MCL	1	Red	27	TraesCS1B02G023400	4565.Traes_1DS_711044AD5.1	Uncharacterized protein
MCL	1	Red	27	TraesCS1B02G053200	4565.Traes_1BS_527ED00B9.1	Uncharacterized protein
MCL	1	Red	27	TraesCS1B02G401700	4565.Traes_1AL_F0688BFDE.2	Uncharacterized protein
MCL	1	Red	27	TraesCS2A02G031800	4565.Traes_2AS_20DD727DC.1	Uncharacterized protein
MCL	1	Red	27	TraesCS2A02G122300	4565.Traes_2AS_8132D23F4.1	Uncharacterized protein
MCL	1	Red	27	TraesCS2A02G339800	4565.Traes_1DS_0BBC3B5D3.1	Uncharacterized protein
MCL	1	Red	27	TraesCS2A02G363800	4565.Traes_2AL_605C25CDF.2	Uncharacterized protein
MCL	1	Red	27	TraesCS2A02G447400	4565.Traes_2DL_54D11D5E7.1	Uncharacterized protein
MCL	1	Red	27	TraesCS2A02G561300	4565.Traes_2AL_C3E7F1648.1	Uncharacterized protein
MCL	1	Red	27	TraesCS2B02G467700	4565.Traes_2BL_560CCE975.1	Uncharacterized protein
MCL	1	Red	27	TraesCS2B02G616200	4565.Traes_2BL_F85F9E8DC.2	Uncharacterized protein
MCL	1	Red	27	TraesCS2D02G209600	4565.Traes_2AS_FA7059723.1	Uncharacterized protein
MCL	1	Red	27	TraesCS3B02G126800	4565.Traes_3B_2D2135570.1	Uncharacterized protein
MCL	1	Red	27	TraesCS3B02G600800	4565.Traes_3B_A7F590466.2	Uncharacterized protein
MCL	1	Red	27	TraesCS3D02G497500	4565.Traes_5DL_DD9491112.2	Uncharacterized protein
MCL	1	Red	27	TraesCS3D02G540600	4565.Traes_3AL_A8AF980F3.1	MYB13 transcription factor
MCL	1	Red	27	TraesCS4D02G364600	4565.Traes_5AL_3AD3D4BCE.1	Uncharacterized protein
MCL	1	Red	27	TraesCS5A02G111300	4565.Traes_5DL_8ABCB84A7.1	Uncharacterized protein
MCL	1	Red	27	TraesCS5B02G491100	4565.Traes_5BL_3B50B6963.1	Uncharacterized protein
MCL	1	Red	27	TraesCS6D02G221600	4565.Traes_6DL_604AFCFEF.1	GATA transcription factor; Transcriptional activator that specifically binds 5'- GATA-3' or 5'-GAT-3' motifs within gene promoters
MCL	1	Red	27	TraesCS7A02G411100	4565.Traes_7DL_C39412827.1	Uncharacterized protein
MCL	1	Red	27	TraesCS7B02G049200	4565.Traes_7DS_22DE624A5.1	Two-component response regulator; Transcriptional activator that binds specific DNA sequence
MCL	1	Red	27	TraesCS7B02G248300	4565.Traes_7BL_0258A9A33.2	Uncharacterized protein
MCL	1	Red	27	TraesCS7D02G515000	4565.Traes_7DL_1FA87027B.1	Uncharacterized protein
MCL	1	Red	27	TraesCSU02G031300	4565.Traes_4DL_6481C485B.2	Uncharacterized protein
MCL	1	Red	27	TraesCSU02G099700	4565.Traes_7DL_0CEFCB39D.1	HMG1/2-like protein
MCL	2	Brown	22	TraesCS2A02G482100	4565.Traes_2AL_EA6166539.3	Uncharacterized protein
MCL	2	Brown	22	TraesCS2A02G482200	4565.Traes_2AL_DE86B9FD4.1	Uncharacterized protein
MCL	2	Brown	22	TraesCS2B02G507800	4565.Traes_2BL_00DCFB102.2	Uncharacterized protein
MCL	2	Brown	22	TraesCS2B02G508100	4565.Traes_2AL_DFCA5917A.1	Uncharacterized protein
MCL	2	Brown	22	TraesCS2B02G508300	4565.Traes_2BL_F647AD1DE.1	Uncharacterized protein
MCL	2	Brown	22	TraesCS2B02G508400	4565.Traes_2BL_A783B7E06.1	Uncharacterized protein
MCL	2	Brown	22	TraesCS2B02G508500	4565.Traes_2BL_AA9759E05.2	Uncharacterized protein
MCL	2	Brown	22	TraesCS2B02G508700	4565.Traes_2BL_8A0359515.1	Uncharacterized protein
MCL	2	Brown	22	TraesCS2B02G613000	4565.Traes_2BL_301EE0DC7.1	Uncharacterized protein; Belongs to the iron/ascorbate-dependent oxidoreductase family
MCL	2	Brown	22	TraesCS2B02G613200	4565.Traes_2BL_428BF7743.1	Uncharacterized protein; Belongs to the cytochrome P450 family
MCL	2	Brown	22	TraesCS2D02G481800	4565.Traes_2AL_C50541AF8.1	Uncharacterized protein
MCL	2	Brown	22	TraesCS2D02G481900	4565.Traes_2BL_A9211564A.1	Uncharacterized protein
MCL	2	Brown	22	TraesCS2D02G482100	4565.Traes_2DL_94B48B5ED.1	Uncharacterized protein
MCL	2	Brown	22	TraesCS2D02G482200	4565.Traes_2DL_F7DBD3B90.1	Uncharacterized protein
MCL	2	Brown	22	TraesCS2D02G482400	4565.Traes_2DL_6C42783CA.1	Uncharacterized protein
MCL	2	Brown	22	TraesCS2D02G500300	4565.Traes_2DL_A55995202.2	Uncharacterized protein
MCL	2	Brown	22	TraesCS3B02G154000	4565.Traes_3B_D4262248A.1	Uncharacterized protein; Belongs to the cytochrome P450 family
MCL	2	Brown	22	TraesCS5A02G534000	4565.Traes_4BL_F858A2E97.2	Uncharacterized protein; Belongs to the cytochrome P450 family
MCL	2	Brown	22	TraesCS6A02G041800	4565.Traes_6AS_F7C50B3FF.1	Anthocyanidin synthase; Uncharacterized protein ; Belongs to the iron/ascorbate-dependent oxidoreductase family
MCL	2	Brown	22	TraesCS6D02G004300	4565.Traes_6AS_BF6B4581A1.2	Anthocyanidin synthase; Uncharacterized protein ; Belongs to the iron/ascorbate-dependent oxidoreductase family
MCL	2	Brown	22	TraesCS6D02G015200	4565.Traes_6DS_18E7954D6.1	Uncharacterized protein; Belongs to the cytochrome P450 family
MCL	2	Brown	22	TraesCS6D02G015300	4565.Traes_6DS_E4E9465AD.1	Uncharacterized protein; Belongs to the cytochrome P450 family
MCL	3	Dark Golden Rod	21	TraesCS1A02G078900	4565.Traes_1AS_45485DAE5.1	Uncharacterized protein; Belongs to the GST superfamily
MCL	3	Dark Golden Rod	21	TraesCS1B02G097400	4565.Traes_1BS_51D0630EC.2	Uncharacterized protein; Belongs to the GST superfamily
MCL	3	Dark Golden Rod	21	TraesCS1D02G081200	4565.Traes_1DS_FD8511876.1	Uncharacterized protein
MCL	3	Dark Golden Rod	21	TraesCS1D02G190300	4565.Traes_1AL_8955C1103.2	Uncharacterized protein
MCL	3	Dark Golden Rod	21	TraesCS2A02G144300	4565.Traes_2AS_69151CD1D.1	Uncharacterized protein
MCL	3	Dark Golden Rod	21	TraesCS2A02G578300	4565.Traes_2AL_3D1012D61.1	Uncharacterized protein
MCL	3	Dark Golden Rod	21	TraesCS2B02G609500	4565.Traes_2BL_54C69C35D.1	Uncharacterized protein; Belongs to the GST superfamily
MCL	3	Dark Golden Rod	21	TraesCS2D02G503200	4565.Traes_1AS_9D59F9C89.2	Uncharacterized protein
MCL	3	Dark Golden Rod	21	TraesCS2D02G589500	4565.Traes_2DL_3C552A275.1	Uncharacterized protein; Belongs to the GST superfamily
MCL	3	Dark Golden Rod	21	TraesCS3A02G076700	4565.Traes_2BL_552B2D5A0.1	Uncharacterized protein
MCL	3	Dark Golden Rod	21	TraesCS3B02G090400	4565.Traes_3B_91799D260.1	Uncharacterized protein
MCL	3	Dark Golden Rod	21	TraesCS3B02G490600	4565.Traes_3B_D47C46EC2.1	Uncharacterized protein; Belongs to the GST superfamily
MCL	3	Dark Golden Rod	21	TraesCS3B02G571200	4565.Traes_7AS_7AD539041.1	Uncharacterized protein
MCL	3	Dark Golden Rod	21	TraesCS3D02G512200	4565.Traes_3B_613BC047E.1	Uncharacterized protein; Belongs to the GST superfamily
MCL	3	Dark Golden Rod	21	TraesCS4D02G225800	4565.Traes_4AS_9EEA5E59D.1	Uncharacterized protein; Belongs to the GST superfamily
MCL	3	Dark Golden Rod	21	TraesCS6A02G139000	4565.Traes_6DS_0652B3295.1	Uncharacterized protein; Belongs to the GST superfamily
MCL	3	Dark Golden Rod	21	TraesCS6A02G139100	4565.Traes_6AS_A2A2B273C.1	Uncharacterized protein
MCL	3	Dark Golden Rod	21	TraesCS6A02G383800	4565.Traes_6AL_541B0B87B.1	Uncharacterized protein; Belongs to the class-I pyridine nucleotide-disulfide oxidoreductase family
MCL	3	Dark Golden Rod	21	TraesCS6B02G423000	4565.Traes_6DL_FF2824756.1	Uncharacterized protein; Belongs to the class-I pyridine nucleotide-disulfide oxidoreductase family
MCL	3	Dark Golden Rod	21	TraesCS6D02G016700	4565.Traes_6DS_AFF268B3B.1	Uncharacterized protein; Belongs to the GST superfamily
MCL	3	Dark Golden Rod	21	TraesCS6D02G201200	4565.Traes_6DL_710F6519F.1	Uncharacterized protein
MCL	4	Yellow	9	TraesCS1A02G045000	4565.Traes_1DS_F70AAB507.2	Uncharacterized protein
MCL	4	Yellow	9	TraesCS2A02G323000	4565.Traes_2AL_4978159B3.1	Uncharacterized protein
MCL	4	Yellow	9	TraesCS2B02G359600	4565.Traes_2BL_A0786494A.1	Uncharacterized protein
MCL	4	Yellow	9	TraesCS4B02G302600	4565.Traes_6AL_A93C6F2FC.1	Uncharacterized protein
MCL	4	Yellow	9	TraesCS4B02G302600	4565.Traes_4BL_410DEBFD3.2	Uncharacterized protein
MCL	4	Yellow	9	TraesCS5B02G115100	4565.Traes_5DS_16243E52C.2	MADS-box transcription factor TaAGL31; MADS-box transcription factor TaAGL9; Uncharacterized protein
MCL	4	Yellow	9	TraesCS5B02G396600	4565.Traes_5DL_9CC4EC839.1	MADS box transcription factor
MCL	4	Yellow	9	TraesCS6A02G292300	4565.Traes_6DL_D1C1DBD34.1	Uncharacterized protein
MCL	4	Yellow	9	TraesCS7D02G388600	4565.Traes_7DL_303249AE4.1	Uncharacterized protein
MCL	5	Olive	5	TraesCS1B02G100400	4565.Traes_1BS_D1FCBFBE8.1	Uncharacterized protein
MCL	5	Olive	5	TraesCS5B02G054800	4565.Traes_5AS_EBCEA6601.1	Uncharacterized protein
MCL	5	Olive	5	TraesCS6B02G462100	4565.Traes_2BL_4B6057E06.1	Uncharacterized protein
MCL	5	Olive	5	TraesCSU02G196100	4565.Traes_2AS_2FCD59730.2	Pseudo-response regulator
MCL	5	Olive	5	TraesCSU02G196100	4565.Traes_2BS_2CA9DB5DE.2	Uncharacterized protein
MCL	6	Green	3	TraesCS1D02G203300	4565.Traes_1AL_6B108514B.1	Uncharacterized protein
MCL	6	Green	3	TraesCS4D02G362800	4565.Traes_3B_9ADEA75ED.2	GATA transcription factor; Transcriptional activator that specifically binds 5'- GATA-3' or 5'-GAT-3' motifs within gene promoters
MCL	6	Green	3	TraesCS7D02G527500	4565.Traes_7DL_EECCC4DBF.1	Uncharacterized protein
MCL	7	Forest Green	3	TraesCS3B02G152300	4565.Traes_4BS_615DE1514.1	Glutathione S-transferase 1; Conjugation of reduced glutathione to a wide number of exogenous and endogenous hydrophobic electrophiles
MCL	7	Forest Green	3	TraesCS5A02G424100	4565.Traes_5BL_B4E4DBF4A.1	Uncharacterized protein
MCL	7	Forest Green	3	TraesCS5D02G418100	4565.Traes_5DL_58B23C5A4.2	Uncharacterized protein; Belongs to the GST superfamily
MCL	8	Light Green	3	TraesCS5B02G304100	4565.Traes_5BL_831073124.2	Uncharacterized protein; Belongs to the Orn/Lys/Arg decarboxylase class-II family
MCL	8	Light Green	3	TraesCS7A02G156500	4565.Traes_5BL_82626DD6E.1	Uncharacterized protein; Belongs to the Orn/Lys/Arg decarboxylase class-II family
MCL	8	Light Green	3	TraesCS7B02G461700	4565.Traes_5BL_6617B7367.2	Uncharacterized protein
MCL	9	Lime Green	2	TraesCS1B02G389800	4565.Traes_1AL_258E7F2A3.1	Uncharacterized protein
MCL	9	Lime Green	2	TraesCS6B02G268700	4565.Traes_6DL_FD6D63D1A.1	Uncharacterized protein
MCL	10	Cyan	2	TraesCS2A02G459700	4565.Traes_5BL_4497A137C.1	NAC transcription factor 2B; Uncharacterized protein
MCL	10	Cyan	2	TraesCS7B02G418500	4565.Traes_7DL_B09854286.1	Uncharacterized protein
MCL	11	Medium Purple	2	TraesCS2A02G442700	4565.Traes_2AL_6FC5F1FD0.1	Uncharacterized protein
MCL	11	Medium Purple	2	TraesCS2D02G218100	4565.Traes_2AS_C0C74B775.1	Uncharacterized protein
MCL	12	Medium Purple 2	2	TraesCS1A02G350400	4565.Traes_3B_95339D42A.2	Heat shock factor, putative, expressed
MCL	12	Medium Purple 2	2	TraesCS1A02G350400	4565.Traes_6AS_1537629B3.1	Uncharacterized protein
MCL	13	Orchid	2	TraesCS4A02G465000	4565.Traes_4AL_C217A20A1.2	Uncharacterized protein; Belongs to the GRAS family
MCL	13	Orchid	2	TraesCS5B02G235200	4565.Traes_5BL_DDC2491F7.1	Uncharacterized protein
MCL	14	Purple	2	TraesCS2B02G572500	4565.Traes_6DL_5CA0A526A.1	Uncharacterized protein
MCL	14	Purple	2	TraesCS4D02G359600	4565.Traes_4DL_F064084A9.2	Uncharacterized protein
MCL	15	Hot Pink	2	TraesCS1A02G328800	4565.Traes_5BL_FBC7AF288.1	Uncharacterized protein
MCL	15	Hot Pink	2	TraesCS3D02G390000	4565.Traes_6DL_10077D5F6.1	Uncharacterized protein
MCL	16	Pink	1	TraesCS7B02G418400	4565.Traes_7DL_5968FA56C.1	Uncharacterized protein
