# Supplementary material for: Characterization of Dynamic Regulatory Gene and Protein Networks in Wheat Roots Upon Perceiving Water Deficit Through Comparative Transcriptomics Survey
Source: Front Plant Sci. 2021 Aug 16;12:710867. doi: 10.3389/fpls.2021.710867 (PMC8415571; doi:10.3389/fpls.2021.710867)
Supplement: Supplementary file 1 [file Data_Sheet_1.zip › Supplementary Table S11.XLSX]

## Sheet: string_MCL_clusters
Tables S11: The infromation of protein-protein interaction 3 (PPI 3) obtained through comparison of Water deficit vs Control treatment.
#clustering method	cluster number	cluster color	gene count	protein name	protein identifier	protein description
MCL	1	Red	32	TraesCS1A02G037700	4565.Traes_1AS_0B9295A68.1	Phenylalanine ammonia-lyase
MCL	1	Red	32	TraesCS1A02G037800	4565.Traes_1AS_F9013A945.1	Phenylalanine ammonia-lyase
MCL	1	Red	32	TraesCS1A02G094900	4565.Traes_1AS_6BDC65775.1	Phenylalanine ammonia-lyase
MCL	1	Red	32	TraesCS1B02G048300	4565.Traes_1BS_7068F56E6.1	Phenylalanine ammonia-lyase
MCL	1	Red	32	TraesCS1B02G048400	4565.Traes_1BS_C26CCE0E9.1	Phenylalanine ammonia-lyase
MCL	1	Red	32	TraesCS1B02G048500	4565.Traes_1BS_BD86C90A7.1	Phenylalanine ammonia-lyase
MCL	1	Red	32	TraesCS1D02G019400	4565.Traes_1BS_F16CD9F23.1	Uncharacterized protein; Belongs to the cytochrome P450 family
MCL	1	Red	32	TraesCS1D02G039300	4565.Traes_1DS_A8BD91E4A.1	Phenylalanine ammonia-lyase
MCL	1	Red	32	TraesCS1D02G039400	4565.Traes_1DS_A21FCBA3D.1	Phenylalanine ammonia-lyase
MCL	1	Red	32	TraesCS1D02G039500	4565.Traes_1DS_43DAC7A7F.1	Phenylalanine ammonia-lyase
MCL	1	Red	32	TraesCS1D02G103500	4565.Traes_1DS_A171C7D59.1	Uncharacterized protein; Phenylalanine ammonia-lyase ; Belongs to the PAL/histidase family
MCL	1	Red	32	TraesCS2A02G196400	4565.Traes_2AS_EC4ADE04E.1	Phenylalanine ammonia-lyase
MCL	1	Red	32	TraesCS2A02G212600	4565.Traes_2DS_3791A8A36.1	Uncharacterized protein
MCL	1	Red	32	TraesCS2B02G224300	4565.Traes_1BS_723922D171.1	Phenylalanine ammonia-lyase
MCL	1	Red	32	TraesCS2B02G291100	4565.Traes_2BL_423596D53.1	Uncharacterized protein
MCL	1	Red	32	TraesCS2B02G398000	4565.Traes_2AL_9D78F85E2.1	Phenylalanine ammonia-lyase
MCL	1	Red	32	TraesCS2B02G398100	4565.Traes_2BL_5A50FDA1A.1	Phenylalanine ammonia-lyase
MCL	1	Red	32	TraesCS2B02G398200	4565.Traes_2BL_C051606EA.1	Phenylalanine ammonia-lyase
MCL	1	Red	32	TraesCS2B02G398300	4565.Traes_2AL_0DDC60D6E.1	Phenylalanine ammonia-lyase
MCL	1	Red	32	TraesCS2B02G398300	4565.Traes_2BL_EE22FBE18.1	Phenylalanine ammonia-lyase
MCL	1	Red	32	TraesCS2B02G398400	4565.Traes_2BL_13D5272D7.1	Phenylalanine ammonia-lyase
MCL	1	Red	32	TraesCS2D02G204400	4565.Traes_2BS_88CF42F2E.1	Phenylalanine ammonia-lyase
MCL	1	Red	32	TraesCS2D02G377500	4565.Traes_2AL_9EC3226F7.1	Phenylalanine ammonia-lyase; This is a key enzyme of plant metabolism catalyzing the first reaction in the biosynthesis from L-phenylalanine of a wide variety of natural products based on the phenylpropane skeleton
MCL	1	Red	32	TraesCS2D02G490500	4565.Traes_2BL_10C9610DA.1	Uncharacterized protein; Belongs to the cytochrome P450 family
MCL	1	Red	32	TraesCS3A02G083600	4565.Traes_1BL_8617E565C.1	Uncharacterized protein; Belongs to the cytochrome P450 family
MCL	1	Red	32	TraesCS3D02G082600	4565.Traes_3B_02FEDB1AE.2	Uncharacterized protein; Belongs to the cytochrome P450 family
MCL	1	Red	32	TraesCS4A02G401300	4565.Traes_4AL_892C47ED5.1	Phenylalanine ammonia-lyase
MCL	1	Red	32	TraesCS5B02G468300	4565.Traes_5BL_AB528184A.1	Phenylalanine ammonia-lyase
MCL	1	Red	32	TraesCS5B02G468400	4565.Traes_5BL_F50A47503.1	Phenylalanine ammonia-lyase
MCL	1	Red	32	TraesCS6A02G266700	4565.Traes_2BS_7C174F31D.1	annotation not available
MCL	1	Red	32	TraesCS7A02G398900	4565.Traes_2BS_F8ED79291.3	Uncharacterized protein; Belongs to the cytochrome P450 family
MCL	1	Red	32	TraesCS7A02G398900	4565.Traes_7DL_33BB5BE33.3	Uncharacterized protein; Belongs to the cytochrome P450 family
MCL	2	Brown	18	TraesCS2A02G482100	4565.Traes_2AL_EA6166539.3	Uncharacterized protein
MCL	2	Brown	18	TraesCS2A02G482200	4565.Traes_2AL_DE86B9FD4.1	Uncharacterized protein
MCL	2	Brown	18	TraesCS2B02G507800	4565.Traes_2BL_00DCFB102.2	Uncharacterized protein
MCL	2	Brown	18	TraesCS2B02G508100	4565.Traes_2AL_DFCA5917A.1	Uncharacterized protein
MCL	2	Brown	18	TraesCS2B02G508300	4565.Traes_2BL_F647AD1DE.1	Uncharacterized protein
MCL	2	Brown	18	TraesCS2B02G508400	4565.Traes_2BL_A783B7E06.1	Uncharacterized protein
MCL	2	Brown	18	TraesCS2B02G508500	4565.Traes_2BL_AA9759E05.2	Uncharacterized protein
MCL	2	Brown	18	TraesCS2B02G508700	4565.Traes_2BL_8A0359515.1	Uncharacterized protein
MCL	2	Brown	18	TraesCS2B02G613000	4565.Traes_2BL_301EE0DC7.1	Uncharacterized protein; Belongs to the iron/ascorbate-dependent oxidoreductase family
MCL	2	Brown	18	TraesCS2D02G481800	4565.Traes_2AL_C50541AF8.1	Uncharacterized protein
MCL	2	Brown	18	TraesCS2D02G481900	4565.Traes_2BL_A9211564A.1	Uncharacterized protein
MCL	2	Brown	18	TraesCS2D02G482000	4565.Traes_2DL_94B48B5ED.1	Uncharacterized protein
MCL	2	Brown	18	TraesCS2D02G482200	4565.Traes_2DL_F7DBD3B90.1	Uncharacterized protein
MCL	2	Brown	18	TraesCS2D02G482400	4565.Traes_2DL_6C42783CA.1	Uncharacterized protein
MCL	2	Brown	18	TraesCS2D02G500300	4565.Traes_2DL_A55995202.2	Uncharacterized protein
MCL	2	Brown	18	TraesCS4D02G339800	4565.Traes_4DL_26CDE7D19.1	Uncharacterized protein; Belongs to the iron/ascorbate-dependent oxidoreductase family
MCL	2	Brown	18	TraesCS6A02G001500	4565.Traes_6AS_BF6B4581A1.2	Anthocyanidin synthase; Uncharacterized protein ; Belongs to the iron/ascorbate-dependent oxidoreductase family
MCL	2	Brown	18	TraesCS6A02G041800	4565.Traes_6AS_F7C50B3FF.1	Anthocyanidin synthase; Uncharacterized protein ; Belongs to the iron/ascorbate-dependent oxidoreductase family
MCL	3	Dark Golden Rod	15	TraesCS2B02G194200	4565.Traes_2BS_96ECE84C2.1	Sucrose synthase; Sucrose-cleaving enzyme that provides UDP-glucose and fructose for various metabolic pathways
MCL	3	Dark Golden Rod	15	TraesCS2B02G516900	4565.Traes_2BL_9EBAF6000.2	Uncharacterized protein; Belongs to the glycosyl hydrolase 32 family
MCL	3	Dark Golden Rod	15	TraesCS2D02G175600	4565.Traes_2AS_F2967D6F7.2	Sucrose synthase; Sucrose-cleaving enzyme that provides UDP-glucose and fructose for various metabolic pathways
MCL	3	Dark Golden Rod	15	TraesCS3A02G015500	4565.Traes_3AS_6505083E0.1	Uncharacterized protein
MCL	3	Dark Golden Rod	15	TraesCS4B02G344300	4565.Traes_4DL_68EAC9343.1	Beta-amylase
MCL	3	Dark Golden Rod	15	TraesCS4D02G169800	4565.Traes_4AS_EF48BBCCF.2	Sucrose synthase; Sucrose-cleaving enzyme that provides UDP-glucose and fructose for various metabolic pathways
MCL	3	Dark Golden Rod	15	TraesCS5B02G175800	4565.Traes_5DL_FC5E1C178.2	Glucose-1-phosphate adenylyltransferase; This protein plays a role in synthesis of starch. It catalyzes the synthesis of the activated glycosyl donor, ADP- glucose from Glc-1-P and ATP
MCL	3	Dark Golden Rod	15	TraesCS5D02G288700	4565.Traes_5BL_7C7817ACA.1	Uncharacterized protein
MCL	3	Dark Golden Rod	15	TraesCS6B02G031300	4565.Traes_6AS_375237984.1	Uncharacterized protein; Belongs to the glycosyl hydrolase 32 family
MCL	3	Dark Golden Rod	15	TraesCS6B02G031500	4565.Traes_6AS_73BB49D01.1	Uncharacterized protein; Belongs to the glycosyl hydrolase 32 family
MCL	3	Dark Golden Rod	15	TraesCS6B02G031600	4565.Traes_6AS_AC24F31A6.1	Uncharacterized protein; Belongs to the glycosyl hydrolase 32 family
MCL	3	Dark Golden Rod	15	TraesCS7B02G093800	4565.Traes_6AL_AE01DC0EA.1	Uncharacterized protein
MCL	3	Dark Golden Rod	15	TraesCS7D02G010000	4565.Traes_4AL_82AB2E772.2	Uncharacterized protein; Belongs to the glycosyl hydrolase 32 family
MCL	3	Dark Golden Rod	15	TraesCS7D02G380400	4565.Traes_7DL_EBEF5B3FC.1	Alpha-amylase
MCL	3	Dark Golden Rod	15	TraesCSU02G044500	4565.Traes_3DS_9B89BAD5A.1	Uncharacterized protein; Belongs to the glycosyltransferase 1 family
MCL	4	Green Yellow	10	TraesCS1D02G363500	4565.Traes_3B_04704B20F.1	Uncharacterized protein
MCL	4	Green Yellow	10	TraesCS3B02G266200	4565.Traes_3B_A3C46D6AE.1	Uncharacterized protein
MCL	4	Green Yellow	10	TraesCS3D02G161500	4565.Traes_3B_B2A7272D2.1	Uncharacterized protein
MCL	4	Green Yellow	10	TraesCS3D02G371900	4565.Traes_3B_1F253F060.1	BZIP transcription factor domain containing protein, expressed
MCL	4	Green Yellow	10	TraesCS4A02G114400	4565.Traes_4AS_72BEF89AC.1	Uncharacterized protein
MCL	4	Green Yellow	10	TraesCS4B02G189800	4565.Traes_4BL_E43C1BB11.1	Uncharacterized protein
MCL	4	Green Yellow	10	TraesCS4D02G191200	4565.Traes_4DL_3A1814A74.1	Uncharacterized protein
MCL	4	Green Yellow	10	TraesCS4D02G210900	4565.Traes_4AS_CDC673BD9.1	Uncharacterized protein
MCL	4	Green Yellow	10	TraesCS5B02G182000	4565.Traes_5BL_1A9D2AC10.1	Uncharacterized protein
MCL	4	Green Yellow	10	TraesCS7D02G171300	4565.Traes_7DS_C6A3C10A6.1	Uncharacterized protein
MCL	5	Lime Green	7	TraesCS1B02G281100	4565.Traes_1AL_5FFFBAB47.1	Uncharacterized protein; Belongs to the protein kinase superfamily
MCL	5	Lime Green	7	TraesCS2A02G493800	4565.Traes_2AL_2FF604DA9.2	Abscisic acid-inducible protein kinase; Involved in water-stress responses; Belongs to the protein kinase superfamily. Ser/Thr protein kinase family
MCL	5	Lime Green	7	TraesCS2B02G521800	4565.Traes_2BL_616F08780.1	Uncharacterized protein; Belongs to the protein kinase superfamily
MCL	5	Lime Green	7	TraesCS2D02G493700	4565.Traes_2DL_6CD064E13.1	Uncharacterized protein; Belongs to the protein kinase superfamily
MCL	5	Lime Green	7	TraesCS4A02G235600	4565.Traes_4DS_A5BFD8743.1	SNF1-type serine-threonine protein kinase; Belongs to the protein kinase superfamily
MCL	5	Lime Green	7	TraesCS4B02G079300	4565.Traes_4BS_0A234D9E6.1	SNF1-type serine-threonine protein kinase; Belongs to the protein kinase superfamily
MCL	5	Lime Green	7	TraesCS7A02G539000	4565.Traes_7DL_671DB4DA4.1	Putative serine/threonine protein kinase; Uncharacterized protein
MCL	6	Light Green	6	TraesCS3D02G273500	4565.Traes_3B_20B91C664.1	Uncharacterized protein
MCL	6	Light Green	6	TraesCS4D02G314400	4565.Traes_2AL_C6A21184F.2	Beta-carotene hydroxylase A1; Beta-carotene hydroxylase D1; Uncharacterized protein ; Belongs to the sterol desaturase family
MCL	6	Light Green	6	TraesCS5A02G356300	4565.Traes_5DL_514F6294B.2	Uncharacterized protein
MCL	6	Light Green	6	TraesCS6B02G438800	4565.Traes_6AL_9F1580D39.1	Uncharacterized protein; Belongs to the cytochrome P450 family
MCL	6	Light Green	6	TraesCS6D02G377900	4565.Traes_6DL_84E14AD8D.1	Uncharacterized protein; Belongs to the cytochrome P450 family
MCL	6	Light Green	6	TraesCS6D02G382800	4565.Traes_6DL_FAD59E515.1	Uncharacterized protein
MCL	7	Green	5	TraesCS2B02G078600	4565.Traes_2BS_F8BE209E3.1	Uncharacterized protein
MCL	7	Green	5	TraesCS2D02G069800	4565.Traes_2AS_76A7AED3C.1	Uncharacterized protein
MCL	7	Green	5	TraesCS5B02G209800	4565.Traes_5BL_3892C17DC.1	Uncharacterized protein
MCL	7	Green	5	TraesCS7D02G184500	4565.Traes_5DL_43046228D.1	Uncharacterized protein
MCL	7	Green	5	TraesCS7D02G369900	4565.Traes_7DL_DB6471BF0.1	Peroxidase; Belongs to the peroxidase family. Classical plant (class III) peroxidase subfamily
MCL	8	Cyan	5	TraesCS2A02G578300	4565.Traes_2AL_3D1012D61.1	Uncharacterized protein
MCL	8	Cyan	5	TraesCS2B02G609500	4565.Traes_2BL_54C69C35D.1	Uncharacterized protein; Belongs to the GST superfamily
MCL	8	Cyan	5	TraesCS2D02G589500	4565.Traes_2DL_3C552A275.1	Uncharacterized protein; Belongs to the GST superfamily
MCL	8	Cyan	5	TraesCS3D02G369600	4565.Traes_3B_F239F8489.1	Uncharacterized protein
MCL	8	Cyan	5	TraesCS3D02G445400	4565.Traes_3B_D47C46EC2.1	Uncharacterized protein; Belongs to the GST superfamily
MCL	9	Blue	4	TraesCS1A02G108400	4565.Traes_1AS_EB43CB105.1	Peroxidase; Removal of H(2)O(2), oxidation of toxic reductants, biosynthesis and degradation of lignin, suberization, auxin catabolism, response to environmental stresses such as wounding, pathogen attack and oxidative stress
MCL	9	Blue	4	TraesCS1D02G110600	4565.Traes_1DS_7F4FDE604.1	Peroxidase; Removal of H(2)O(2), oxidation of toxic reductants, biosynthesis and degradation of lignin, suberization, auxin catabolism, response to environmental stresses such as wounding, pathogen attack and oxidative stress. These functions might be dependent on each isozyme/isoform in each plant tissue; Belongs to the peroxidase family
MCL	9	Blue	4	TraesCS2B02G174400	4565.Traes_2BS_CADAA49C9.1	1-Cys peroxiredoxin PER1; Thiol-specific peroxidase that catalyzes the reduction of hydrogen peroxide and organic hydroperoxides to water and alcohols, respectively (By similarity). Seems to contribute to the inhibition of germination during stress (By similarity); Belongs to the peroxiredoxin family. Prx6 subfamily
MCL	9	Blue	4	TraesCS3D02G518200	4565.Traes_3B_8732922B8.1	Peroxidase; Belongs to the peroxidase family. Classical plant (class III) peroxidase subfamily
MCL	10	Purple	3	TraesCS1A02G231500	4565.Traes_1AL_6F271A0E5.1	Pectinesterase
MCL	10	Purple	3	TraesCS1B02G243000	4565.Traes_1AL_1C66B5A24.1	Pectinesterase
MCL	10	Purple	3	TraesCS3D02G224400	4565.Traes_3B_5503F7606.1	Uncharacterized protein
MCL	11	Pink	3	TraesCS2B02G268400	4565.Traes_2AL_BDB97A5BA.1	Uncharacterized protein
MCL	11	Pink	3	TraesCS5B02G375900	4565.Traes_5BS_B626C522B.1	Uncharacterized protein
MCL	11	Pink	3	TraesCS5D02G244900	4565.Traes_5BL_553A52826.1	ABA 8'-hydroxylase; Uncharacterized protein ; Belongs to the cytochrome P450 family
