# Supplementary material for: Characterization of Dynamic Regulatory Gene and Protein Networks in Wheat Roots Upon Perceiving Water Deficit Through Comparative Transcriptomics Survey
Source: Front Plant Sci. 2021 Aug 16;12:710867. doi: 10.3389/fpls.2021.710867 (PMC8415571; doi:10.3389/fpls.2021.710867)
Supplement: Supplementary file 1 [file Data_Sheet_1.zip › Supplementary Table S9.XLSX]

## Sheet: Supplementary Table S9
Tables S9: The infromation of protein-protein interaction 1 (PPI 1) obtained through comparison of PI627299 (T) vs PI624837 (S).
#clustering method	cluster number	cluster color	gene count	protein name	protein identifier	protein description
MCL	1	Red	29	TraesCS1A02G002700	4565.Traes_1DS_3F816B920.1	Uncharacterized protein
MCL	1	Red	29	TraesCS1A02G040200	4565.Traes_1AS_B282BFB83.1	Uncharacterized protein
MCL	1	Red	29	TraesCS1B02G053200	4565.Traes_1BS_527ED00B9.1	Uncharacterized protein
MCL	1	Red	29	TraesCS1B02G274000	4565.Traes_1BL_8A51D18B3.2	Uncharacterized protein
MCL	1	Red	29	TraesCS2A02G089500	4565.Traes_2AS_6A0179C05.1	Uncharacterized protein
MCL	1	Red	29	TraesCS2A02G312700	4565.Traes_1DS_59542CFCE.1	R1 protein
MCL	1	Red	29	TraesCS2A02G339800	4565.Traes_1DS_0BBC3B5D3.1	Uncharacterized protein
MCL	1	Red	29	TraesCS2A02G363800	4565.Traes_2AL_605C25CDF.2	Uncharacterized protein
MCL	1	Red	29	TraesCS2A02G447400	4565.Traes_2DL_54D11D5E7.1	Uncharacterized protein
MCL	1	Red	29	TraesCS2B02G466400	4565.Traes_2BL_34A0848F2.1	Uncharacterized protein
MCL	1	Red	29	TraesCS2B02G616200	4565.Traes_2BL_F85F9E8DC.2	Uncharacterized protein
MCL	1	Red	29	TraesCS2D02G104400	4565.Traes_2AS_20F993A96.1	Uncharacterized protein
MCL	1	Red	29	TraesCS2D02G209600	4565.Traes_2AS_FA7059723.1	Uncharacterized protein
MCL	1	Red	29	TraesCS3A02G015600	4565.Traes_2BL_1C4F9F9F8.2	Uncharacterized protein
MCL	1	Red	29	TraesCS3B02G126800	4565.Traes_3B_2D2135570.1	Uncharacterized protein
MCL	1	Red	29	TraesCS3B02G600800	4565.Traes_3B_A7F590466.2	Uncharacterized protein
MCL	1	Red	29	TraesCS3D02G497500	4565.Traes_5DL_DD9491112.2	Uncharacterized protein
MCL	1	Red	29	TraesCS4D02G364600	4565.Traes_5AL_3AD3D4BCE.1	Uncharacterized protein
MCL	1	Red	29	TraesCS5A02G111300	4565.Traes_5DL_8ABCB84A7.1	Uncharacterized protein
MCL	1	Red	29	TraesCS5A02G478300	4565.Traes_5BL_6F2D345E2.4	Uncharacterized protein
MCL	1	Red	29	TraesCS5B02G491100	4565.Traes_5BL_3B50B6963.1	Uncharacterized protein
MCL	1	Red	29	TraesCS5D02G308200	4565.Traes_5DL_41989F37D.1	Uncharacterized protein
MCL	1	Red	29	TraesCS5D02G490200	4565.Traes_5DL_90F570468.7	Uncharacterized protein
MCL	1	Red	29	TraesCS7A02G132100	4565.Traes_6AL_595777E8B.1	Uncharacterized protein
MCL	1	Red	29	TraesCS7A02G205100	4565.Traes_7DS_5100A9609.1	Uncharacterized protein
MCL	1	Red	29	TraesCS7A02G526600	4565.Traes_7DL_1FA87027B.1	Uncharacterized protein
MCL	1	Red	29	TraesCS7B02G049200	4565.Traes_7DS_22DE624A5.1	Two-component response regulator; Transcriptional activator that binds specific DNA sequence
MCL	1	Red	29	TraesCS7B02G248300	4565.Traes_7BL_0258A9A33.2	Uncharacterized protein
MCL	1	Red	29	TraesCSU02G031300	4565.Traes_4DL_6481C485B.2	Uncharacterized protein
MCL	2	Salmon	26	TraesCS1A02G037700	4565.Traes_1AS_0B9295A68.1	Phenylalanine ammonia-lyase
MCL	2	Salmon	26	TraesCS1A02G037800	4565.Traes_1AS_F9013A945.1	Phenylalanine ammonia-lyase
MCL	2	Salmon	26	TraesCS1A02G094900	4565.Traes_1AS_6BDC65775.1	Phenylalanine ammonia-lyase
MCL	2	Salmon	26	TraesCS1B02G048300	4565.Traes_1BS_7068F56E6.1	Phenylalanine ammonia-lyase
MCL	2	Salmon	26	TraesCS1B02G048400	4565.Traes_1BS_C26CCE0E9.1	Phenylalanine ammonia-lyase
MCL	2	Salmon	26	TraesCS1B02G048500	4565.Traes_1BS_BD86C90A7.1	Phenylalanine ammonia-lyase
MCL	2	Salmon	26	TraesCS1D02G039300	4565.Traes_1DS_A8BD91E4A.1	Phenylalanine ammonia-lyase
MCL	2	Salmon	26	TraesCS1D02G039400	4565.Traes_1DS_A21FCBA3D.1	Phenylalanine ammonia-lyase
MCL	2	Salmon	26	TraesCS1D02G039500	4565.Traes_1DS_43DAC7A7F.1	Phenylalanine ammonia-lyase
MCL	2	Salmon	26	TraesCS1D02G103500	4565.Traes_1DS_A171C7D59.1	Uncharacterized protein; Phenylalanine ammonia-lyase ; Belongs to the PAL/histidase family
MCL	2	Salmon	26	TraesCS2A02G196400	4565.Traes_2AS_EC4ADE04E.1	Phenylalanine ammonia-lyase
MCL	2	Salmon	26	TraesCS2A02G212600	4565.Traes_2DS_3791A8A36.1	Uncharacterized protein
MCL	2	Salmon	26	TraesCS2B02G224300	4565.Traes_1BS_723922D171.1	Phenylalanine ammonia-lyase
MCL	2	Salmon	26	TraesCS2B02G398000	4565.Traes_2AL_9D78F85E2.1	Phenylalanine ammonia-lyase
MCL	2	Salmon	26	TraesCS2B02G398100	4565.Traes_2BL_5A50FDA1A.1	Phenylalanine ammonia-lyase
MCL	2	Salmon	26	TraesCS2B02G398200	4565.Traes_2BL_C051606EA.1	Phenylalanine ammonia-lyase
MCL	2	Salmon	26	TraesCS2B02G398300	4565.Traes_2AL_0DDC60D6E.1	Phenylalanine ammonia-lyase
MCL	2	Salmon	26	TraesCS2B02G398300	4565.Traes_2BL_EE22FBE18.1	Phenylalanine ammonia-lyase
MCL	2	Salmon	26	TraesCS2B02G398400	4565.Traes_2BL_13D5272D7.1	Phenylalanine ammonia-lyase
MCL	2	Salmon	26	TraesCS2D02G204400	4565.Traes_2BS_88CF42F2E.1	Phenylalanine ammonia-lyase
MCL	2	Salmon	26	TraesCS2D02G377500	4565.Traes_2AL_9EC3226F7.1	Phenylalanine ammonia-lyase; This is a key enzyme of plant metabolism catalyzing the first reaction in the biosynthesis from L-phenylalanine of a wide variety of natural products based on the phenylpropane skeleton
MCL	2	Salmon	26	TraesCS3A02G136100	4565.Traes_3B_D4262248A.1	Uncharacterized protein; Belongs to the cytochrome P450 family
MCL	2	Salmon	26	TraesCS4A02G401300	4565.Traes_4AL_892C47ED5.1	Phenylalanine ammonia-lyase
MCL	2	Salmon	26	TraesCS5A02G534000	4565.Traes_4BL_F858A2E97.2	Uncharacterized protein; Belongs to the cytochrome P450 family
MCL	2	Salmon	26	TraesCS5B02G468300	4565.Traes_5BL_AB528184A.1	Phenylalanine ammonia-lyase
MCL	2	Salmon	26	TraesCS5B02G468400	4565.Traes_5BL_F50A47503.1	Phenylalanine ammonia-lyase
MCL	3	Brown	20	TraesCS1A02G078900	4565.Traes_1AS_45485DAE5.1	Uncharacterized protein; Belongs to the GST superfamily
MCL	3	Brown	20	TraesCS1B02G097400	4565.Traes_1BS_51D0630EC.2	Uncharacterized protein; Belongs to the GST superfamily
MCL	3	Brown	20	TraesCS1D02G081200	4565.Traes_1DS_FD8511876.1	Uncharacterized protein
MCL	3	Brown	20	TraesCS1D02G190300	4565.Traes_1AL_8955C1103.2	Uncharacterized protein
MCL	3	Brown	20	TraesCS2A02G144300	4565.Traes_2AS_69151CD1D.1	Uncharacterized protein
MCL	3	Brown	20	TraesCS2A02G578300	4565.Traes_2AL_3D1012D61.1	Uncharacterized protein
MCL	3	Brown	20	TraesCS2B02G609500	4565.Traes_2BL_54C69C35D.1	Uncharacterized protein; Belongs to the GST superfamily
MCL	3	Brown	20	TraesCS2D02G579500	4565.Traes_1AS_9D59F9C89.2	Uncharacterized protein
MCL	3	Brown	20	TraesCS2D02G589500	4565.Traes_2DL_3C552A275.1	Uncharacterized protein; Belongs to the GST superfamily
MCL	3	Brown	20	TraesCS3A02G076500	4565.Traes_3B_91799D260.1	Uncharacterized protein
MCL	3	Brown	20	TraesCS3A02G076700	4565.Traes_2BL_552B2D5A0.1	Uncharacterized protein
MCL	3	Brown	20	TraesCS3B02G490600	4565.Traes_3B_D47C46EC2.1	Uncharacterized protein; Belongs to the GST superfamily
MCL	3	Brown	20	TraesCS3B02G571200	4565.Traes_7AS_7AD539041.1	Uncharacterized protein
MCL	3	Brown	20	TraesCS3D02G512200	4565.Traes_3B_613BC047E.1	Uncharacterized protein; Belongs to the GST superfamily
MCL	3	Brown	20	TraesCS4D02G225800	4565.Traes_4AS_9EEA5E59D.1	Uncharacterized protein; Belongs to the GST superfamily
MCL	3	Brown	20	TraesCS5A02G432600	4565.Traes_5BL_2D1D16169.1	Uncharacterized protein; Belongs to the GST superfamily
MCL	3	Brown	20	TraesCS6A02G383800	4565.Traes_6AL_541B0B87B.1	Uncharacterized protein; Belongs to the class-I pyridine nucleotide-disulfide oxidoreductase family
MCL	3	Brown	20	TraesCS6B02G423000	4565.Traes_6DL_FF2824756.1	Uncharacterized protein; Belongs to the class-I pyridine nucleotide-disulfide oxidoreductase family
MCL	3	Brown	20	TraesCS6D02G016700	4565.Traes_6DS_AFF268B3B.1	Uncharacterized protein; Belongs to the GST superfamily
MCL	3	Brown	20	TraesCS6D02G201200	4565.Traes_6DL_710F6519F.1	Uncharacterized protein
MCL	4	Yellow	18	TraesCS1A02G066800	4565.Traes_1AS_536E18ACD.2	Uncharacterized protein
MCL	4	Yellow	18	TraesCS1B02G308900	4565.Traes_1BL_C6ACA137C.1	Uncharacterized protein; Belongs to the class-III pyridoxal-phosphate-dependent aminotransferase family
MCL	4	Yellow	18	TraesCS1D02G067800	4565.Traes_1DS_F3A99134B.2	Uncharacterized protein
MCL	4	Yellow	18	TraesCS1D02G292100	4565.Traes_1AL_1D8244B27.1	Uncharacterized protein; Belongs to the class-III pyridoxal-phosphate-dependent aminotransferase family
MCL	4	Yellow	18	TraesCS2D02G035400	4565.Traes_2DS_43C0C8BBD.1	Uncharacterized protein; Belongs to the thiolase family
MCL	4	Yellow	18	TraesCS3B02G325800	4565.Traes_3B_4318348DE.1	Uncharacterized protein; Belongs to the enoyl-CoA hydratase/isomerase family
MCL	4	Yellow	18	TraesCS3D02G290900	4565.Traes_3DL_6AB757EDA.1	Uncharacterized protein
MCL	4	Yellow	18	TraesCS4A02G137000	4565.Traes_4AS_3004DDF90.1	Uncharacterized protein; Belongs to the class-III pyridoxal-phosphate-dependent aminotransferase family
MCL	4	Yellow	18	TraesCS4B02G071500	4565.Traes_5BL_BCA9D4B2F.1	Uncharacterized protein
MCL	4	Yellow	18	TraesCS4B02G071500	4565.Traes_4BS_F66ADAFF1.2	Uncharacterized protein
MCL	4	Yellow	18	TraesCS4B02G235400	4565.Traes_4AS_6C0AB5E18.2	Branched-chain-amino-acid aminotransferase ; Belongs to the class-IV pyridoxal-phosphate-dependent aminotransferase family
MCL	4	Yellow	18	TraesCS4D02G170300	4565.Traes_4DL_F6F93D1DF.2	Uncharacterized protein; Belongs to the class-III pyridoxal-phosphate-dependent aminotransferase family
MCL	4	Yellow	18	TraesCS5A02G120000	4565.Traes_5AS_96A151FEB.2	Uncharacterized protein
MCL	4	Yellow	18	TraesCS5A02G169400	4565.Traes_5AL_96E30FD9B.1	Uncharacterized protein; Belongs to the thiolase family
MCL	4	Yellow	18	TraesCS5B02G121400	4565.Traes_5DL_A352668BD.2	Uncharacterized protein
MCL	4	Yellow	18	TraesCS5B02G166200	4565.Traes_5BL_69D450D3A.1	Uncharacterized protein; Belongs to the thiolase family
MCL	4	Yellow	18	TraesCS5D02G173800	4565.Traes_5DL_FCF08AEA6.1	Uncharacterized protein; Belongs to the thiolase family
MCL	4	Yellow	18	TraesCS6A02G036000	4565.Traes_6AS_2BE75B8ED.1	Uncharacterized protein
MCL	5	Dark Golden Rod	10	TraesCS2A02G122300	4565.Traes_2AS_8132D23F4.1	Uncharacterized protein
MCL	5	Dark Golden Rod	10	TraesCS2B02G359600	4565.Traes_2BL_A0786494A.1	Uncharacterized protein
MCL	5	Dark Golden Rod	10	TraesCS3A02G413600	4565.Traes_3B_910AC7944.2	Uncharacterized protein
MCL	5	Dark Golden Rod	10	TraesCS3A02G435000	4565.Traes_4DL_C4CB3D5AF.1	Uncharacterized protein
MCL	5	Dark Golden Rod	10	TraesCS4B02G028500	4565.Traes_4BS_929E7B27B.2	Uncharacterized protein
MCL	5	Dark Golden Rod	10	TraesCS4B02G302600	4565.Traes_6AL_A93C6F2FC.1	Uncharacterized protein
MCL	5	Dark Golden Rod	10	TraesCS4B02G302600	4565.Traes_4BL_410DEBFD3.2	Uncharacterized protein
MCL	5	Dark Golden Rod	10	TraesCS5B02G002400	4565.Traes_7AS_8123257BA.1	Uncharacterized protein
MCL	5	Dark Golden Rod	10	TraesCS5B02G115100	4565.Traes_5DS_16243E52C.2	MADS-box transcription factor TaAGL31; MADS-box transcription factor TaAGL9; Uncharacterized protein
MCL	5	Dark Golden Rod	10	TraesCS5D02G401500	4565.Traes_5DL_9CC4EC839.1	MADS box transcription factor
MCL	6	Khaki	8	TraesCS1B02G389800	4565.Traes_1AL_258E7F2A3.1	Uncharacterized protein
MCL	6	Khaki	8	TraesCS2A02G459700	4565.Traes_5BL_4497A137C.1	NAC transcription factor 2B; Uncharacterized protein
MCL	6	Khaki	8	TraesCS3B02G288700	4565.Traes_3B_465485976.1	Uncharacterized protein
MCL	6	Khaki	8	TraesCS4D02G295800	4565.Traes_4DL_E25D3DF01.1	Uncharacterized protein
MCL	6	Khaki	8	TraesCS7A02G311800	4565.Traes_7DL_2A7EF919F.1	Uncharacterized protein
MCL	6	Khaki	8	TraesCS7B02G418400	4565.Traes_7DL_5968FA56C.1	Uncharacterized protein
MCL	6	Khaki	8	TraesCS7B02G418500	4565.Traes_7DL_B09854286.1	Uncharacterized protein
MCL	6	Khaki	8	TraesCSU02G139100	4565.Traes_5BL_1F38B9D05.1	Uncharacterized protein
MCL	7	Olive Drab	6	TraesCS1A02G107700	4565.Traes_1BS_24DBD38A8.1	Uncharacterized protein
MCL	7	Olive Drab	6	TraesCS3D02G531900	4565.Traes_3B_F227310FD.1	Uncharacterized protein
MCL	7	Olive Drab	6	TraesCS5D02G060300	4565.Traes_5AS_EBCEA6601.1	Uncharacterized protein
MCL	7	Olive Drab	6	TraesCS6B02G246500	4565.Traes_2BL_9A4B3C539.1	Uncharacterized protein
MCL	7	Olive Drab	6	TraesCSU02G196100	4565.Traes_2AS_2FCD59730.2	Pseudo-response regulator
MCL	7	Olive Drab	6	TraesCSU02G196100	4565.Traes_2BS_2CA9DB5DE.2	Uncharacterized protein
MCL	8	Light Green 2	6	TraesCS2D02G087400	4565.Traes_2DS_B6872CB84.1	Uncharacterized protein
MCL	8	Light Green 2	6	TraesCS3B02G255600	4565.Traes_3B_A475F002B.1	Heat shock factor C1e
MCL	8	Light Green 2	6	TraesCS4B02G383400	4565.Traes_3B_C25DF6B46.1	Uncharacterized protein
MCL	8	Light Green 2	6	TraesCS4B02G385800	4565.Traes_4BL_B64C157DC.1	Uncharacterized protein
MCL	8	Light Green 2	6	TraesCS4D02G362800	4565.Traes_3B_9ADEA75ED.2	GATA transcription factor; Transcriptional activator that specifically binds 5'- GATA-3' or 5'-GAT-3' motifs within gene promoters
MCL	8	Light Green 2	6	TraesCSU02G127200	4565.Traes_4DL_FA07D8414.1	Uncharacterized protein
MCL	9	Green	5	TraesCS2A02G456600	4565.Traes_2AL_660616C44.1	Uncharacterized protein
MCL	9	Green	5	TraesCS6B02G315400	4565.Traes_6BL_6ECA375B9.1	Uncharacterized protein
MCL	9	Green	5	TraesCS6D02G267100	4565.Traes_6DL_6FAD063EE.2	Uncharacterized protein
MCL	9	Green	5	TraesCS7A02G218600	4565.Traes_7AS_B2DC3787B.1	Uncharacterized protein
MCL	9	Green	5	TraesCS7B02G125500	4565.Traes_7BS_39A9F4AEC.2	Uncharacterized protein
MCL	10	Light Green	4	TraesCS3A02G378700	4565.Traes_3B_1F253F060.1	BZIP transcription factor domain containing protein, expressed
MCL	10	Light Green	4	TraesCS3D02G298900	4565.Traes_3B_55B769B66.1	Uncharacterized protein
MCL	10	Light Green	4	TraesCS6B02G462100	4565.Traes_2BL_4B6057E06.1	Uncharacterized protein
MCL	10	Light Green	4	TraesCS7D02G512600	4565.Traes_7DL_7B0ABD21E.2	Uncharacterized protein
MCL	11	Blue	3	TraesCS4B02G059300	4565.Traes_4BS_615DE1514.1	Glutathione S-transferase 1; Conjugation of reduced glutathione to a wide number of exogenous and endogenous hydrophobic electrophiles
MCL	11	Blue	3	TraesCS5A02G424100	4565.Traes_5BL_B4E4DBF4A.1	Uncharacterized protein
MCL	11	Blue	3	TraesCS5D02G418100	4565.Traes_5DL_58B23C5A4.2	Uncharacterized protein; Belongs to the GST superfamily
MCL	12	Medium Slate Blue	3	TraesCS7B02G188000	4565.Traes_7BL_998EC9F74.2	Uncharacterized protein
MCL	12	Medium Slate Blue	3	TraesCS7B02G188000	4565.Traes_7AL_19F222799.2	Uncharacterized protein
MCL	12	Medium Slate Blue	3	TraesCS7D02G295400	4565.Traes_7DL_310E46F15.3	Uncharacterized protein
MCL	13	Medium Purple	3	TraesCS5A02G433900	4565.Traes_5DL_9DED182B6.1	Uncharacterized protein
MCL	13	Medium Purple	3	TraesCS5B02G304100	4565.Traes_5BL_831073124.2	Uncharacterized protein; Belongs to the Orn/Lys/Arg decarboxylase class-II family
MCL	13	Medium Purple	3	TraesCS5D02G310200	4565.Traes_5BL_82626DD6E.1	Uncharacterized protein; Belongs to the Orn/Lys/Arg decarboxylase class-II family
MCL	14	Medium Purple 2	2	TraesCS7B02G204800	4565.Traes_7DL_5BD0D4BD1.1	Uncharacterized protein
MCL	14	Medium Purple 2	2	TraesCS7B02G204900	4565.Traes_7BL_C184D0525.1	Uncharacterized protein
MCL	15	Orchid 2	2	TraesCS1B02G100400	4565.Traes_1BS_D1FCBFBE8.1	Uncharacterized protein
MCL	15	Orchid 2	2	TraesCS5B02G197700	4565.Traes_5BL_028D02DF6.1	Uncharacterized protein
MCL	16	Purple	2	TraesCS2A02G442700	4565.Traes_2AL_6FC5F1FD0.1	Uncharacterized protein
MCL	16	Purple	2	TraesCS2D02G218100	4565.Traes_2AS_C0C74B775.1	Uncharacterized protein
MCL	17	Orchid	2	TraesCS4A02G465000	4565.Traes_4AL_C217A20A1.2	Uncharacterized protein; Belongs to the GRAS family
MCL	17	Orchid	2	TraesCS5B02G235200	4565.Traes_5BL_DDC2491F7.1	Uncharacterized protein
MCL	18	Hot Pink	1	TraesCS1B02G401700	4565.Traes_1AL_F0688BFDE.2	Uncharacterized protein
MCL	19	Pink	1	TraesCS6D02G210900	4565.Traes_6DL_FCDEB9A8B.1	Uncharacterized protein
